# Supplementary material for: The Origin and Early Radiation of Archosauriforms: Integrating the Skeletal and Footprint Record
Source: PLoS One. 2015 Jun 17;10(6):e0128449. doi: 10.1371/journal.pone.0128449 (PMC4471049; doi:10.1371/journal.pone.0128449)
Supplement: S2 Table — (XLSX) [file pone.0128449.s002.xlsx]

## Sheet: Body fossil
Age	Taxon	Formation	Country	Depositional environment	Depositional environment (as in references)	Reference (depositional environment)	Depositional environment (simplified)
PERMIAN	Aenigmastropheus	Usili Formation	Tanzania	Terrestrial	Fluvio-lacustrine	Wopfner et al., 1991	Fluvial/Lacustrine
	Archosaurs	Vyatskian regional stage	Russia	Terrestrial	Alluvial, abbandoned channels	Sennikov and Golubev, 2006	Fluvial		Fluvial	16
	Eorasaurs	Severodvinian Horizon	Russia	Terrestrial	Indet.	Sennikov, 1997	Indet.		Lacustrine	8
	Protorosaurus	Kupferschiefer Formation	Germany	Marine	Marine	Vaughan et al., 1989	Marine		Marine	3
	Protorosaurus	Marl Slate	England	Marine	Shallow epicontinental sea	Gibbons, 1986	Marine		Fluvial/Aeolian	2
TRIASSIC	Ankistrodon	Panchet Formation	India	Terrestrial	Shallow freshwater	Sarkar et al., 2003	Lacustrine		Fluvial/Lacustrine	3
	Augustaburiania	Lipovskaya Formation	Russia	Marine	Coastal	Rykov and Ochev, 1966	Marine		Fluvial/Marine	2
	Bolomosuchus	Vokhmian Gorizont	Russia	Terrestrial	Fluvial-to-aeolian	Tverdokhlebov et al., 2002	Fluvial/Aeolian
	Boreopricea	Vetluzhian Series	Russia	Terrestrial	Fluvial	Tatarinov, 1978	Fluvial
	Chasmatosaurus	Jiucaiyuan Formation	China	Terrestrial	Floodplain and lakeplain deposits	Yang et al., 2010	Fluvial/Lacustrine
	"Chasmatosuchus sp."	Panchet Formation	India	Terrestrial	Shallow freshwater	Sarkar et al., 2003	Lacustrine
	Chasmatosuchus sp.	Staritskaya Svita	Russia	Terrestrial	Channel deposits	Tverdokhlebov et al., 2002	Fluvial
	Coelodontognathus	Yarenskian Formation	Russia	Terrestrial	Delta floodplains	Sues and Fraser, 2010	Fluvial
	Collilongus	Czatkowice 1 fissure	Poland	Terrestrial	Continental, ephemeral lakes and pools	Borsuk-Bialynicka and Evans, 2003	Lacustrine
	Ctenosauriscus	Solling Formation	Germany	Terrestrial	Fluvial	Weber and Ricken, 2005	Fluvial
	Czatkowiella	Czatkowice 1 fissure	Poland	Terrestrial	Freshwater oasis	Borsuk−Białynicka and Evans, 2009	Lacustrine
	Fugusuchus	Heshanggou Fm.	China	Terrestrial	Lacustrine	Hu et al., 2009	Lacustrine
	Gamosaurus	Yarenskian Formation	Russia	Terrestrial	Delta floodplains	Sues and Fraser, 2010	Fluvial
	Garjainia madiba	Burgersdorp Formation	South Africa	Terrestrial	Fluviolacustrine	Gower et al., 2014	Fluvial/Lacustrine
	Garjainia prima	Petropavlovskaya Svita	Russia	Terrestrial	Delta floodplains	Sues and Fraser, 2010	Fluvial
	Guchengosuchus	Lower Ermaying Fm.	China	Terrestrial	Fluvial	Ma et al., 2014	Fluvial
	Kadimakara	Rewan Formation	Australia	Terrestrial	Fluvial	Kassan and Fielding, 1996	Fluvial
	Kalisuchus	Arcadia Formation	Australia	Terrestrial	Low-lying littoral plains, estuaries and swamps	Thulborn, 1979	Fluvial/Marine
	Kalisuchus	Arcadia Formation	Australia	Terrestrial	Low-lying littoral plains, estuaries and swamps	Thulborn, 1979	Fluvial/Marine
	Malutinisuchus	Bukobay Svita	Russia	Terrestrial	Tributary channel	Tverdokhlebov et al., 2002	Fluvial
	Osmolskina	Czatkowice 1 fissure	Poland	Terrestrial	Ephemeral lakes and pools	Borsuk-Bialynicka and Evans, 2003	Lacustrine
	Prolacertoides	Jiucaiyuan Formation	China	Terrestrial	Floodplain and lakeplain deposits	Yang et al., 2010	Fluvial/Lacustrine
	Proterosuchus alexanderi	Katberg Formation	South Africa	Terrestrial	Braided fluvial system	Hiller and Stavrakis, 1984	Fluvial
	Proterosuchus fergusi	Katberg Formation	South Africa	Terrestrial	Delta area and extensive adjacent lowland plain	Broom, 1902; Hiller and Stavrakis, 1984	Fluvial
	Proterosuchus goweri	Katberg Formation	South Africa	Terrestrial	Braided fluvial system	Hiller and Stavrakis, 1984	Fluvial
	Tasmaniosaurus	Knocklofty Formation	Australia	Terrestrial	Pond or small lake	Camp and Banks, 1978	Lacustrine
	Vitalia	Lipovskaya Formation	Russia	Terrestrial	Indet.	Ivakhnenko, 1973	Indet.
	Vjushkovia	Petropavlovskaya Svita	Russia	Terrestrial	Channel-tributary channel-deltaic channel deposit	Huene, 1960	Fluvial
	Vonhuenia	Vokhmian Gorizont	Russia	Terrestrial	Fluvial-to-aeolian	Tverdokhlebov et al., 2002	Fluvial/Aeolian
	Vritramimosaurus	Petropavlovka Formation	Russia	Terrestrial	Fluvial deltaic	Tverdokhlebov et al., 2003	Fluvial
	Vytshegdosuchus	Yarenskian Formation	Russia	Terrestrial	Delta floodplains	Sues and Fraser, 2010	Fluvial
	Xilousuchus	Heshanggou Formation	China	Terrestrial	Lacustrine	Hu et al., 2009	Lacustrine

## Sheet: Ichnofossil
Age	Taxon	Formation	Country	Depositional environment	Depositional environment (as in references)	Reference (depositional environment)	Depositional environment (simplified)
LATE PERMIAN	cf. Protochirotherium isp.	Arenaria di Val Gardena	Italy	Terrestrial	Fluvial, braided streams	Neri, 2007	Fluvial	Fluvial	18
	Chirotheriidae indet.	Arenaria di Val Gardena	Italy	Terrestrial	Fluvial, braided streams	Neri, 2007	Fluvial	Fluvial/Marginal marine	5
EARLY TRIASSIC	Brachychirotherium harrasense	Solling Formation	Germany	Terrestrial	Braided-meandering river system	Haubold, 1967	Fluvial	Fluvial/Lacustrine	1
	Brachychirotherium kalkowensis	Wióry Formation	Poland	Terrestrial	Channel and floodplain braided/meandering river system	Mader and Rdzanek 1985; Fuglewicz et al. 1990	Fluvial	Fluvial/Aeolian	1
	Brachychirotherium kuhni	Detfurth Formation	Germany	Terrestrial	Fluvial	Demathieu and Haubold, 1982	Fluvial
	Brachychirotherium praeparvum	Solling Formation	Germany	Terrestrial	Braided-meandering river system	Haubold, 1967	Fluvial
	Chirotherium barthii	Voltzien-Sandstein	Germany	Terrestrial	Fluvial	Haubold, 1971; Gall 1983	Fluvial
	Chirotherium barthii	Moenkopi Formation	USA, Arizona	Terrestrial	Continental red beds, tidal flat or river floodplain	Klein and Lucas, 2010	Fluvial/Marginal marine
	Chirotherium hessbergense	Solling Formation	Germany	Terrestrial	Braided-meandering river system	Haubold, 1971	Fluvial
	Chirotherium sickleri	Moenkopi Formation	USA, Arizona	Terrestrial	Continental red beds, tidal flat or river floodplain	Klein and Lucas, 2010	Fluvial/Marginal marine
	Chirotherium sickleri	Solling Formation	Germany	Terrestrial	Braided-meandering river system	Olsen, 1988	Fluvial
	Isochirotherium bipedale nomen dubium	Solling Formation	Germany	Terrestrial	Fluvial, fluvio-lacustrine	Haubold, 1971	Fluvial/Lacustrine
	Isochirotherium coltoni	Moenkopi Formation	USA, Arizona	Terrestrial	Continental red beds, tidal flat or river floodplain	Klein and Lucas, 2010	Fluvial/Marginal marine
	Isochirotherium herculis	Solling Formation	Germany	Terrestrial	Braided-meandering river system	Haubold, 1971	Fluvial
	Isochirotherium sanctacrucense	Wióry Formation	Poland	Terrestrial	Channel and floodplain braided/meandering river system	Mader and Rdzanek 1985; Fuglewicz et al. 1990	Fluvial
	Isochirotherium soergeli	Solling Formation	Germany	Terrestrial	Braided-meandering river system	Haubold, 1967	Fluvial
	Protochirotherium isp.	Volpriehausen	Germany	Terrestrial	Fluvial/Aeolian	Bourquin et al., 2007	Aeolian
	Protochirotherium isp.	Hardegsen Formation	Germany	Terrestrial	Fluvial	Klein and Niedźwiedzki, 2012	Fluvial
	Protochirotherium isp.	Upper Alpine Buntsandstein	Austria	Terrestrial	Shallow channels of a distal braidplain environment	Kreiner et a., 2012	Fluvial
	Protochirotherium wolfhagense	Detfurth Formation	Germany	Terrestrial	Fluvial	Fichter and Kunz, 2004	Fluvial
	Protochirotherium-Synaptichnium complex	Timezgadiouine Formation	Morocco	Terrestrial	Braided rivers	Tourani et al., 2000	Fluvial
	Protochirotherium-Synaptichnium complex	Moenkopi Group	USA, Utah	Terrestrial	Continental red beds, tidal flat or river floodplain	Thomson et al., 2014	Fluvial/Marginal marine
	Synaptichnium diabolense	Wupatki Formation	USA, Arizona	Terrestrial	Continental red beds, tidal flat or river floodplain	Klein and Lucas, 2010	Fluvial/Marginal marine
	Synaptichnium kotanskii	Wióry Formation	Poland	Terrestrial	Channel and floodplain braided/meandering river system	Mader and Rdzanek 1985; Fuglewicz et al. 1990	Fluvial
	Synaptichnium senkowiczowae	Wióry Formation	Poland	Terrestrial	Channel and floodplain braided/meandering river system	Mader and Rdzanek 1985; Fuglewicz et al. 1990	Fluvial
